# Supplementary material for: 3,3′-(Piperazine-1,4-diium-1,4-di­yl)di­propionate dihydrate
Source: Acta Crystallogr Sect E Struct Rep Online. 2012 Sep 1;68(Pt 10):o2827. doi: 10.1107/S1600536812037312 (PMC3470189; doi:10.1107/S1600536812037312)
Supplement: Supplementary file 2 [file e-68-o2827-Isup2.hkl]

# 
# h,k,l, Fc-squared, Fo-squared, sigma(Fo-squared) and status flag 
# 
data_I
_shelx_title ' 111029f in P2(1)/c' 
_shelx_refln_list_code          4 
_shelx_F_calc_maximum      100.31 
_exptl_crystal_F_000       288.00 
_reflns_d_resolution_high  0.8403 
 
loop_ 
 _symmetry_equiv_pos_as_xyz 
 'x, y, z' 
 '-x, y+1/2, -z+1/2' 
 '-x, -y, -z' 
 'x, -y-1/2, z-1/2' 
 
_cell_length_a     6.8028 
_cell_length_b     8.8925 
_cell_length_c    10.4301 
_cell_angle_alpha  90.000 
_cell_angle_beta  101.780 
_cell_angle_gamma  90.000 
 
_shelx_F_squared_multiplier     1.000 
 
loop_ 
 _refln_index_h 
 _refln_index_k 
 _refln_index_l 
 _refln_F_squared_calc 
 _refln_F_squared_meas 
 _refln_F_squared_sigma 
 _refln_observed_status 
   1   0   0      109.74      141.76      2.09 o 
   2   0   0      271.18      212.68      1.92 o 
   3   0   0      963.17      976.13      6.65 o 
   4   0   0       27.91       25.07      0.85 o 
   5   0   0      103.55       90.90      1.69 o 
   6   0   0       29.28       30.35      2.19 o 
   7   0   0      308.51      287.68      6.97 o 
   1   1   0       29.58       19.84      0.82 o 
   2   1   0      402.52      438.51      2.71 o 
   3   1   0      139.02      158.55      1.29 o 
   4   1   0        8.03        5.17      0.38 o 
   5   1   0       14.96       15.11      0.67 o 
   6   1   0       70.53       70.76      2.09 o 
   7   1   0        2.27        1.50      0.91 o 
   0   2   0      344.41      384.16      4.94 o 
   1   2   0     1331.78     1334.29     10.41 o 
   2   2   0       82.19       97.28      1.85 o 
   3   2   0       82.27      103.86      1.07 o 
   4   2   0       91.85       89.67      1.06 o 
   5   2   0        2.81        2.03      0.41 o 
   6   2   0      106.38       99.76      1.86 o 
   7   2   0        6.84        7.74      0.99 o 
   1   3   0     1672.52     1717.41     18.19 o 
   2   3   0     1473.29     1601.78     13.02 o 
   3   3   0        1.21        0.44      0.94 o 
   4   3   0       35.46       32.12      0.95 o 
   5   3   0     1188.27     1238.12      8.18 o 
   6   3   0        9.93        9.03      0.83 o 
   7   3   0        7.65        7.46      1.04 o 
   0   4   0     1307.10     1289.20     10.59 o 
   1   4   0       15.09       13.36      0.74 o 
   2   4   0       51.46       41.24      3.22 o 
   3   4   0      438.51      439.56      5.42 o 
   4   4   0      286.55      290.16      4.47 o 
   5   4   0      199.76      212.09      3.22 o 
   6   4   0        0.14       -0.16      0.62 o 
   7   4   0       52.24       50.05      7.42 o 
   1   5   0      225.40      242.93      2.69 o 
   2   5   0       14.12       18.15      5.37 o 
   3   5   0      103.00       99.11      2.82 o 
   4   5   0      599.73      611.58      7.41 o 
   5   5   0        4.76        5.82      1.10 o 
   6   5   0       41.54       37.62      1.60 o 
   0   6   0     1608.63     1634.72     13.83 o 
   1   6   0       94.97       96.92      1.55 o 
   2   6   0       32.58       30.76      1.49 o 
   3   6   0      227.96      230.13      4.14 o 
   4   6   0       13.91       12.46      2.63 o 
   5   6   0        0.33        0.77      0.82 o 
   6   6   0        1.17        1.12      0.75 o 
   1   7   0       31.21       31.82      2.30 o 
   2   7   0       32.48       26.98      2.27 o 
   3   7   0       32.56       26.04      1.60 o 
   4   7   0       71.24       73.77      2.60 o 
   5   7   0        7.89       10.11      1.42 o 
   0   8   0       57.90       53.55      2.99 o 
   1   8   0      286.15      289.69      4.29 o 
   2   8   0        2.58        1.65      0.74 o 
   3   8   0       36.25       37.84      1.97 o 
   4   8   0        0.09       -0.28      0.88 o 
   5   8   0       31.04       30.33      1.99 o 
   1   9   0       39.83       44.65      1.65 o 
   2   9   0        6.04        6.85      1.27 o 
   3   9   0       51.21       49.10      1.88 o 
   4   9   0       20.70       21.61      6.08 o 
   0  10   0        1.98        1.07      1.54 o 
   1  10   0        5.04        3.42      1.20 o 
   2  10   0        5.90        3.57      1.00 o 
  -7   1   1       10.90        8.26      1.25 o 
  -6   1   1       29.80       28.00      1.22 o 
  -5   1   1        6.86        4.88      0.51 o 
  -4   1   1      333.37      361.28      2.36 o 
  -3   1   1       38.50       46.91      0.64 o 
  -2   1   1      235.68      221.16      1.36 o 
  -1   1   1     3067.87     2938.22     17.02 o 
   0   1   1      488.03      424.29      3.54 o 
   1   1   1       75.34       46.17      0.77 o 
   2   1   1     3731.88     3830.69     16.15 o 
   3   1   1      219.12      217.62      1.79 o 
   4   1   1        0.17        0.17      0.26 o 
   5   1   1        8.32        9.16      0.61 o 
   6   1   1      136.87      140.01      2.85 o 
   7   1   1       42.87       41.43      1.92 o 
  -7   2   1       48.84       54.98      1.81 o 
  -6   2   1      292.61      289.58      5.56 o 
  -5   2   1      176.37      173.78      3.58 o 
  -4   2   1      326.90      323.90      2.48 o 
  -3   2   1      123.50      130.93      1.66 o 
  -2   2   1     2432.99     2373.63     34.27 o 
  -1   2   1        0.12       -0.09      0.16 o 
   0   2   1      499.65      536.46      9.05 o 
   1   2   1    10062.30     9356.14   1120.70 o 
   2   2   1      159.38      175.89      2.05 o 
   3   2   1      374.76      363.75      3.20 o 
   4   2   1       11.45       11.21      0.59 o 
   5   2   1      173.15      179.85      2.08 o 
   6   2   1       52.59       58.83      1.49 o 
   7   2   1       88.69       97.98      9.52 o 
  -7   3   1        3.97        2.81      0.98 o 
  -6   3   1        3.21        1.94      0.66 o 
  -5   3   1        1.74        1.85      0.54 o 
  -4   3   1      105.62      100.34      1.60 o 
  -3   3   1      499.00      449.59      5.05 o 
  -2   3   1      162.64      175.23      3.11 o 
  -1   3   1       84.21       72.13      0.94 o 
   0   3   1        2.33        0.14      0.34 o 
   1   3   1        5.55       11.97      0.93 o 
   2   3   1       79.87       75.57      3.69 o 
   3   3   1       85.57       77.27      3.35 o 
   4   3   1       70.26       70.58      1.66 o 
   5   3   1      153.52      160.42      2.30 o 
   6   3   1        0.69        0.75      0.54 o 
   7   3   1       14.12       16.07      1.69 o 
  -7   4   1        4.53        3.09      1.40 o 
  -6   4   1      178.99      182.77      3.11 o 
  -5   4   1      443.53      440.22      4.83 o 
  -4   4   1       68.31       70.95      2.04 o 
  -3   4   1        5.32        7.80      0.89 o 
  -2   4   1       21.14       19.16      0.67 o 
  -1   4   1      145.87      152.36      1.64 o 
   0   4   1        2.80        1.38      0.34 o 
   1   4   1     1693.75     1846.22     28.29 o 
   2   4   1      588.49      632.29      6.70 o 
   3   4   1       14.33       13.59      1.09 o 
   4   4   1      189.16      180.07      3.54 o 
   5   4   1        2.88        1.53      0.67 o 
   6   4   1       28.54       29.83      1.42 o 
   7   4   1        5.39        3.60      1.12 o 
  -7   5   1       45.51       50.46      2.38 o 
  -6   5   1        1.62        2.01      0.75 o 
  -5   5   1        0.90        1.86      0.83 o 
  -4   5   1      539.34      554.78      6.82 o 
  -3   5   1       88.75       86.73      2.28 o 
  -2   5   1        3.69        2.59      0.48 o 
  -1   5   1        3.04        3.98      0.50 o 
   0   5   1      164.85      167.24      2.99 o 
   1   5   1       20.24       21.95      0.79 o 
   2   5   1      451.14      420.51      5.42 o 
   3   5   1      334.55      353.47      5.14 o 
   4   5   1        2.45        1.39      1.01 o 
   5   5   1       38.11       38.37      3.22 o 
   6   5   1       83.11       85.76      2.31 o 
  -6   6   1       19.42       19.56      1.42 o 
  -5   6   1       47.12       44.84      2.02 o 
  -4   6   1       31.84       30.65      2.39 o 
  -3   6   1       46.18       40.40      1.75 o 
  -2   6   1      408.17      415.41      4.40 o 
  -1   6   1       55.56       53.35      1.19 o 
   0   6   1      112.89      105.43      1.65 o 
   1   6   1      106.34       98.93      1.75 o 
   2   6   1       26.33       25.03      1.43 o 
   3   6   1       17.73       12.85      1.33 o 
   4   6   1       34.48       39.49      1.90 o 
   5   6   1       48.32       45.99      2.15 o 
   6   6   1      136.50      147.81      4.68 o 
  -6   7   1        2.53        3.41      0.93 o 
  -5   7   1        3.68        2.53      0.95 o 
  -4   7   1        0.16       -0.25      0.64 o 
  -3   7   1      304.89      303.80      5.05 o 
  -2   7   1       14.71       14.57      1.07 o 
  -1   7   1      155.34      148.17      4.92 o 
   0   7   1      101.43      109.11      1.83 o 
   1   7   1      105.36      101.59      2.66 o 
   2   7   1       47.98       47.76      3.56 o 
   3   7   1      123.46      112.82      3.07 o 
   4   7   1       43.72       40.53      2.05 o 
   5   7   1        7.56        7.33      1.37 o 
  -5   8   1       34.69       28.01      1.83 o 
  -4   8   1       30.66       28.11      1.75 o 
  -3   8   1       16.47       18.36      1.34 o 
  -2   8   1      382.83      386.30      4.76 o 
  -1   8   1       47.61       45.29      1.54 o 
   0   8   1       27.18       26.07      1.27 o 
   1   8   1      169.92      159.33      3.10 o 
   2   8   1       15.71       19.75      1.70 o 
   3   8   1        0.29        0.39      0.83 o 
   4   8   1       11.92       12.78      1.63 o 
   5   8   1       20.60       27.32      2.21 o 
  -4   9   1        1.88        2.75      1.07 o 
  -3   9   1       24.37       23.90      1.58 o 
  -2   9   1       53.02       52.69      1.82 o 
  -1   9   1        1.54        0.52      0.65 o 
   0   9   1        4.04        4.59      1.12 o 
   1   9   1       19.77       21.84      2.45 o 
   2   9   1        9.46        5.56      1.02 o 
   3   9   1       21.33       24.69      2.01 o 
  -2  10   1       26.13       22.96      1.59 o 
  -1  10   1       33.94       30.68      1.98 o 
   0  10   1       30.05       36.83      2.12 o 
   1  10   1       14.76       14.82      2.13 o 
   2  10   1      102.86      107.92      2.83 o 
  -8   0   2        2.53        2.62      1.63 o 
  -7   0   2        0.50       -0.64      1.02 o 
  -6   0   2      109.02      123.89      2.98 o 
  -5   0   2        0.06        0.56      0.54 o 
  -4   0   2     2902.73     3039.69     18.43 o 
  -3   0   2     1409.83     1399.66      8.90 o 
  -2   0   2       77.91       79.76      1.39 o 
  -1   0   2     5647.20     4828.46    102.29 o 
   0   0   2       21.56        9.63      0.82 o 
   1   0   2      204.89      266.83      2.79 o 
   2   0   2      476.11      437.83      3.42 o 
   3   0   2      137.84      156.38      3.62 o 
   4   0   2      965.01      960.84      7.19 o 
   5   0   2       47.46       41.76      1.30 o 
   6   0   2      197.90      196.13      3.66 o 
   7   0   2        5.22        4.80      1.43 o 
  -8   1   2        5.47        1.04      1.02 o 
  -7   1   2        9.60        6.66      1.30 o 
  -6   1   2        5.34        3.87      0.71 o 
  -5   1   2       32.50       34.17      0.97 o 
  -4   1   2      555.03      593.50      5.22 o 
  -3   1   2      504.13      552.72      4.59 o 
  -2   1   2      243.08      222.57      1.58 o 
  -1   1   2      634.17      600.55      4.09 o 
   0   1   2     1422.37     1350.96     19.34 o 
   1   1   2        0.03        0.27      0.17 o 
   2   1   2      118.93      131.50      1.10 o 
   3   1   2      501.20      492.95      2.91 o 
   4   1   2        0.41        0.13      0.28 o 
   5   1   2        0.10       -0.54      0.36 o 
   6   1   2       62.71       68.92      1.52 o 
   7   1   2        9.58       10.69      1.90 o 
  -7   2   2        0.06       -0.23      0.62 o 
  -6   2   2       44.81       38.94      1.43 o 
  -5   2   2      187.89      186.87      2.30 o 
  -4   2   2      208.00      215.52      1.94 o 
  -3   2   2       18.07       17.63      0.65 o 
  -2   2   2       16.54       16.17      0.47 o 
  -1   2   2      406.90      412.11      3.11 o 
   0   2   2       21.24       14.65      0.70 o 
   1   2   2     1942.43     1966.78     20.36 o 
   2   2   2      515.61      536.36      4.47 o 
   3   2   2       52.94       48.77      0.76 o 
   4   2   2       30.63       23.19      0.76 o 
   5   2   2      192.52      192.71      2.21 o 
   6   2   2       13.98       13.99      0.87 o 
   7   2   2        1.98       -0.58      1.20 o 
  -7   3   2       10.60       11.27      1.41 o 
  -6   3   2      219.63      216.85      3.94 o 
  -5   3   2        0.01        0.05      0.41 o 
  -4   3   2        8.47        8.45      0.64 o 
  -3   3   2      160.05      162.82      2.70 o 
  -2   3   2       39.08       37.49      0.69 o 
  -1   3   2        0.45        0.33      0.24 o 
   0   3   2      226.00      262.78      4.55 o 
   1   3   2     1636.53     1762.90     11.15 o 
   2   3   2        3.31        6.67      0.40 o 
   3   3   2      902.25      936.27      9.16 o 
   4   3   2       83.08       90.44      1.90 o 
   5   3   2        1.07        1.36      0.55 o 
   6   3   2        0.91        0.21      0.54 o 
   7   3   2        1.25       -0.18      0.77 o 
  -7   4   2       17.96       18.93      1.39 o 
  -6   4   2      148.75      156.27      2.94 o 
  -5   4   2      298.82      290.60      3.72 o 
  -4   4   2       15.35       15.97      1.10 o 
  -3   4   2       22.28       21.73      2.19 o 
  -2   4   2      205.65      196.36      1.92 o 
  -1   4   2      987.88     1021.56     22.32 o 
   0   4   2        6.43        8.32      0.56 o 
   1   4   2      407.06      421.96      4.72 o 
   2   4   2      554.81      572.89      4.56 o 
   3   4   2       18.68       16.12      1.24 o 
   4   4   2        8.52        6.02      1.06 o 
   5   4   2       34.10       34.29      1.42 o 
   6   4   2       21.07       20.75      1.98 o 
  -7   5   2        0.00       -0.05      0.88 o 
  -6   5   2        1.42        0.89      0.83 o 
  -5   5   2       20.17       21.46      1.36 o 
  -4   5   2      114.16      112.36      2.71 o 
  -3   5   2      109.78      118.80      2.63 o 
  -2   5   2      201.36      204.36      2.14 o 
  -1   5   2       14.59       14.47      0.64 o 
   0   5   2     1270.87     1313.35     14.76 o 
   1   5   2        0.08        0.20      0.32 o 
   2   5   2       36.81       36.22      1.57 o 
   3   5   2        0.00       -0.57      0.62 o 
   4   5   2      237.97      232.77      4.44 o 
   5   5   2       24.94       22.45      1.54 o 
   6   5   2       16.85       16.38      1.89 o 
  -6   6   2        3.16        2.63      1.02 o 
  -5   6   2        0.00        0.30      0.95 o 
  -4   6   2      358.74      345.94      5.32 o 
  -3   6   2      107.06      106.38      2.08 o 
  -2   6   2       14.04       13.00      0.91 o 
  -1   6   2      239.99      249.71      3.00 o 
   0   6   2       70.21       80.76      1.63 o 
   1   6   2        9.08       14.10      1.27 o 
   2   6   2        0.63        0.24      0.64 o 
   3   6   2       16.90       22.84      2.64 o 
   4   6   2       20.06       13.02      1.48 o 
   5   6   2        0.47       -0.05      0.88 o 
   6   6   2       33.33       35.63      1.69 o 
  -6   7   2        0.81        1.56      0.84 o 
  -5   7   2        0.08        0.51      0.82 o 
  -4   7   2       63.09       64.64      2.35 o 
  -3   7   2      152.90      152.02      3.77 o 
  -2   7   2       16.66       14.64      1.89 o 
  -1   7   2       27.71       29.00      1.36 o 
   0   7   2       14.90       14.58      0.95 o 
   1   7   2        0.06        0.29      1.18 o 
   2   7   2        0.18       -0.80      0.68 o 
   3   7   2       22.99       24.96      3.61 o 
   4   7   2       19.61       22.44      1.88 o 
   5   7   2        5.78        4.88      1.28 o 
  -5   8   2       32.64       34.40      1.99 o 
  -4   8   2       19.20       17.23      2.57 o 
  -3   8   2        1.77        0.47      0.63 o 
  -2   8   2        5.30        3.84      0.77 o 
  -1   8   2      204.46      200.50      3.18 o 
   0   8   2       51.41       57.59      1.80 o 
   1   8   2       24.03       25.76      5.29 o 
   2   8   2       30.81       24.80      2.45 o 
   3   8   2        2.05        2.20      1.01 o 
   4   8   2        8.22       13.21      3.62 o 
  -4   9   2        1.43        0.41      0.97 o 
  -3   9   2        3.69        1.85      2.27 o 
  -2   9   2       38.27       35.51      1.62 o 
  -1   9   2        4.34        6.29      1.23 o 
   0   9   2        9.70       11.49      1.84 o 
   1   9   2       45.01       48.54      1.83 o 
   2   9   2       75.67       87.67      2.96 o 
   3   9   2        2.60        3.60      1.18 o 
  -2  10   2        0.06       -0.20      1.06 o 
  -1  10   2       33.74       33.33      2.04 o 
   0  10   2        9.83        9.27      1.52 o 
   1  10   2        0.32        0.01      0.96 o 
  -8   1   3        0.24        0.00      0.99 o 
  -7   1   3       10.14        9.68      1.27 o 
  -6   1   3        1.58        1.14      0.57 o 
  -5   1   3      270.22      291.68      4.77 o 
  -4   1   3        3.64        1.89      0.39 o 
  -3   1   3      153.72      174.10      1.52 o 
  -2   1   3     1337.72     1456.67      7.97 o 
  -1   1   3      456.35      446.80      5.44 o 
   0   1   3       42.92       38.53      0.66 o 
   1   1   3       84.86      108.48      1.58 o 
   2   1   3      282.40      302.65      2.86 o 
   3   1   3      260.39      255.29      1.92 o 
   4   1   3       71.69       68.34      1.07 o 
   5   1   3        3.51        2.70      0.51 o 
   6   1   3       11.90       11.12      1.31 o 
   7   1   3        1.36        0.93      1.52 o 
  -7   2   3       14.47       16.15      1.24 o 
  -6   2   3        9.59        8.37      1.06 o 
  -5   2   3      218.43      226.46      3.13 o 
  -4   2   3       41.61       35.39      0.77 o 
  -3   2   3     1308.58     1366.09      9.15 o 
  -2   2   3      112.43       98.47      1.09 o 
  -1   2   3      112.59      115.15      1.41 o 
   0   2   3     1708.22     1659.72     11.67 o 
   1   2   3       35.45       29.73      0.71 o 
   2   2   3        5.57        8.54      0.55 o 
   3   2   3        4.42        5.66      0.53 o 
   4   2   3       20.84       21.16      0.74 o 
   5   2   3      173.97      185.19      2.21 o 
   6   2   3        3.86        2.61      0.79 o 
   7   2   3       22.73       25.80      2.87 o 
  -7   3   3        3.69        2.85      0.77 o 
  -6   3   3        4.30        5.05      0.84 o 
  -5   3   3        9.19        7.57      1.62 o 
  -4   3   3       46.42       45.22      0.90 o 
  -3   3   3       60.28       61.41      0.87 o 
  -2   3   3      112.92      143.07      2.11 o 
  -1   3   3       58.85       48.64      0.96 o 
   0   3   3      150.71      157.53      2.96 o 
   1   3   3      772.66      781.60      7.79 o 
   2   3   3        2.05        2.13      0.37 o 
   3   3   3        0.24        1.40      0.67 o 
   4   3   3       64.47       62.79      1.56 o 
   5   3   3       26.87       25.68      1.10 o 
   6   3   3        2.72        0.59      0.88 o 
  -7   4   3        2.15        1.64      0.97 o 
  -6   4   3        0.02        0.25      0.66 o 
  -5   4   3       43.97       43.76      1.41 o 
  -4   4   3       14.47       17.93      1.19 o 
  -3   4   3      199.85      197.69      1.97 o 
  -2   4   3        7.53        5.52      0.76 o 
  -1   4   3      115.64      125.16      2.93 o 
   0   4   3      154.55      159.96      2.05 o 
   1   4   3       15.14       17.76      1.35 o 
   2   4   3      161.92      178.61      9.79 o 
   3   4   3        6.46        4.89      1.19 o 
   4   4   3        0.33        0.15      0.76 o 
   5   4   3      104.11       99.54      2.31 o 
   6   4   3       41.28       35.03      2.03 o 
  -7   5   3       13.98       11.60      1.53 o 
  -6   5   3       21.05       18.72      5.46 o 
  -5   5   3       14.73       17.71      1.13 o 
  -4   5   3        1.16        1.22      0.70 o 
  -3   5   3       14.31       11.27      0.88 o 
  -2   5   3      113.27      113.53      1.59 o 
  -1   5   3       37.30       26.21      0.91 o 
   0   5   3        1.95        2.02      0.47 o 
   1   5   3      188.32      174.18      2.32 o 
   2   5   3       80.19       92.77      4.85 o 
   3   5   3        2.83        3.87      0.91 o 
   4   5   3        2.48       -0.19      0.80 o 
   5   5   3       11.92       11.13      1.15 o 
   6   5   3        3.27        3.79      1.29 o 
  -6   6   3       30.06       32.23      1.91 o 
  -5   6   3        4.27        6.67      1.12 o 
  -4   6   3       34.57       35.49      2.19 o 
  -3   6   3        6.69        6.16      0.73 o 
  -2   6   3       16.47       15.11      1.07 o 
  -1   6   3      280.04      274.11      3.33 o 
   0   6   3      239.40      254.70      3.31 o 
   1   6   3        0.52        0.07      0.76 o 
   2   6   3       50.15       58.51      2.12 o 
   3   6   3      139.75      122.78      4.64 o 
   4   6   3        7.43        6.27      1.28 o 
   5   6   3       20.87       23.32      1.84 o 
  -6   7   3        0.39        0.86      0.95 o 
  -5   7   3       21.96       20.23      1.70 o 
  -4   7   3       51.38       55.92      2.38 o 
  -3   7   3       69.70       72.77      5.23 o 
  -2   7   3       11.49        8.88      0.86 o 
  -1   7   3        0.18        0.24      0.43 o 
   0   7   3        1.30        1.60      0.59 o 
   1   7   3       24.45       24.36      4.05 o 
   2   7   3        0.00       -0.84      0.69 o 
   3   7   3        0.49       -0.38      0.82 o 
   4   7   3        2.95        0.86      0.97 o 
   5   7   3        0.08        0.09      1.01 o 
  -5   8   3       32.94       32.95      1.93 o 
  -4   8   3        0.86        0.98      1.57 o 
  -3   8   3       47.32       45.29      4.06 o 
  -2   8   3       30.12       27.65      1.29 o 
  -1   8   3       12.32        7.99      1.18 o 
   0   8   3       28.05       25.35      1.58 o 
   1   8   3        7.55        9.41      1.33 o 
   2   8   3       42.12       30.89      1.92 o 
   3   8   3        4.59        4.15      1.26 o 
   4   8   3        3.65        6.07      2.09 o 
  -4   9   3        6.13        9.03      1.48 o 
  -3   9   3        0.90        0.22      0.98 o 
  -2   9   3       87.78       88.02      2.84 o 
  -1   9   3        2.00        0.99      0.89 o 
   0   9   3        5.09        3.50      1.07 o 
   1   9   3       20.07       25.38      2.64 o 
   2   9   3        1.47        0.90      1.04 o 
   3   9   3        3.81        4.13      1.36 o 
  -2  10   3        2.27        2.09      1.16 o 
  -1  10   3        5.84        6.18      1.36 o 
   0  10   3        1.32        0.18      0.98 o 
   1  10   3       20.51       25.48      3.28 o 
  -8   0   4       21.10       25.09      2.90 o 
  -7   0   4       12.45       15.50      2.13 o 
  -6   0   4       11.74       11.95      1.16 o 
  -5   0   4       29.77       21.91      1.17 o 
  -4   0   4      617.85      655.76      6.74 o 
  -3   0   4       85.56      102.33      2.01 o 
  -2   0   4      527.42      506.50      4.93 o 
  -1   0   4      114.54      114.60      1.33 o 
   0   0   4     6253.38     6202.03     43.77 o 
   1   0   4      719.09      695.87      6.49 o 
   2   0   4      126.25      121.48      1.60 o 
   3   0   4      150.95      136.45      1.90 o 
   4   0   4       28.94       21.30      1.28 o 
   5   0   4       25.41       24.32      2.12 o 
   6   0   4       12.12       13.83      2.08 o 
  -7   1   4        1.30        0.66      0.64 o 
  -6   1   4       10.34        6.07      0.79 o 
  -5   1   4       30.46       28.43      0.94 o 
  -4   1   4       94.01      105.45      1.58 o 
  -3   1   4       14.24       14.77      0.47 o 
  -2   1   4      273.89      273.30      1.91 o 
  -1   1   4       98.76       98.36      1.06 o 
   0   1   4        7.39        6.78      0.62 o 
   1   1   4      292.28      313.62      3.27 o 
   2   1   4      378.90      384.54      2.67 o 
   3   1   4       32.51       29.54      0.66 o 
   4   1   4       24.64       25.15      0.83 o 
   5   1   4       10.40       12.39      1.10 o 
   6   1   4       49.65       52.27      3.60 o 
  -7   2   4        0.31        0.07      0.65 o 
  -6   2   4       18.87       12.54      1.02 o 
  -5   2   4        0.58        0.59      0.39 o 
  -4   2   4       72.47       67.62      1.07 o 
  -3   2   4      688.86      719.79      4.28 o 
  -2   2   4       37.37       40.76      0.73 o 
  -1   2   4        1.16        1.56      0.32 o 
   0   2   4       32.82       31.35      0.83 o 
   1   2   4      518.29      517.18      3.78 o 
   2   2   4       10.01        8.56      0.67 o 
   3   2   4        0.53       -0.11      0.29 o 
   4   2   4        1.88        0.81      0.46 o 
   5   2   4        3.12        2.82      0.77 o 
   6   2   4       55.62       54.44      2.00 o 
  -7   3   4       16.86       15.12      1.26 o 
  -6   3   4        0.52        0.38      0.59 o 
  -5   3   4      156.63      151.67      3.35 o 
  -4   3   4        9.17       12.13      0.57 o 
  -3   3   4       34.50       30.22      0.68 o 
  -2   3   4       83.94       93.09      2.25 o 
  -1   3   4      532.54      599.60      4.75 o 
   0   3   4      121.73      118.20      1.73 o 
   1   3   4      276.21      317.71      3.19 o 
   2   3   4        4.88        1.94      0.42 o 
   3   3   4       24.95       22.22      1.05 o 
   4   3   4       23.10       24.74      1.00 o 
   5   3   4      261.51      268.24      4.00 o 
   6   3   4        9.25       11.57      1.71 o 
  -7   4   4        0.00       -0.37      0.65 o 
  -6   4   4        6.46        7.80      1.92 o 
  -5   4   4       86.00       78.80      2.44 o 
  -4   4   4        7.12        4.60      0.78 o 
  -3   4   4       27.19       22.07      0.85 o 
  -2   4   4      176.03      182.13      3.53 o 
  -1   4   4       37.55       33.61      0.98 o 
   0   4   4       41.33       47.72      1.18 o 
   1   4   4      367.10      380.32      3.73 o 
   2   4   4       63.56       62.82      2.00 o 
   3   4   4      199.73      211.17      4.79 o 
   4   4   4       51.52       48.46      2.10 o 
   5   4   4        0.25       -0.34      0.83 o 
   6   4   4       86.87       96.06      3.28 o 
  -7   5   4       31.27       30.54      2.11 o 
  -6   5   4        4.52        2.05      0.92 o 
  -5   5   4       35.36       35.18      1.78 o 
  -4   5   4      176.36      164.54      4.58 o 
  -3   5   4       31.75       35.69      1.51 o 
  -2   5   4       33.04       33.28      1.05 o 
  -1   5   4        3.74        2.89      0.49 o 
   0   5   4       18.81       14.15      0.90 o 
   1   5   4        1.74        6.60      2.13 o 
   2   5   4       13.40       12.78      1.66 o 
   3   5   4        0.58        0.91      0.78 o 
   4   5   4       91.59       90.02      2.94 o 
   5   5   4        9.27        8.44      1.45 o 
  -6   6   4       11.06       11.82      1.47 o 
  -5   6   4        6.96        5.64      1.06 o 
  -4   6   4      144.33      142.09      3.26 o 
  -3   6   4        3.15        1.46      0.72 o 
  -2   6   4       13.45       15.78      0.82 o 
  -1   6   4        0.63        0.17      0.45 o 
   0   6   4      295.54      295.23      3.49 o 
   1   6   4       44.33       41.58      1.76 o 
   2   6   4        0.20        0.48      0.80 o 
   3   6   4       38.48       27.51      1.78 o 
   4   6   4        1.11        0.94      0.91 o 
   5   6   4        0.44        1.47      1.14 o 
  -5   7   4        4.99        6.11      1.91 o 
  -4   7   4        4.91        5.14      2.02 o 
  -3   7   4        0.51       -0.42      0.67 o 
  -2   7   4        0.01       -0.01      0.53 o 
  -1   7   4        1.73        1.71      1.03 o 
   0   7   4        1.50        1.15      0.79 o 
   1   7   4      108.52      117.10      3.40 o 
   2   7   4       51.97       65.20      2.45 o 
   3   7   4        0.76       -0.79      0.80 o 
   4   7   4        0.26       -0.88      0.97 o 
  -5   8   4        2.91        2.69      1.08 o 
  -4   8   4        4.56        4.39      1.27 o 
  -3   8   4       63.46       63.41      2.43 o 
  -2   8   4       32.63       35.63      1.45 o 
  -1   8   4       38.15       35.19      1.55 o 
   0   8   4        0.19        0.07      0.81 o 
   1   8   4       24.62       22.59      1.70 o 
   2   8   4        0.56        1.20      1.51 o 
   3   8   4        3.49        4.08      2.56 o 
  -3   9   4        0.52        0.42      0.92 o 
  -2   9   4        0.17       -0.19      0.91 o 
  -1   9   4        0.51       -0.82      0.83 o 
   0   9   4        0.11       -1.48      0.99 o 
   1   9   4        0.55        1.24      1.08 o 
   2   9   4        7.43        4.53      1.31 o 
  -7   1   5        0.17        0.32      0.65 o 
  -6   1   5       51.19       54.80      1.41 o 
  -5   1   5        3.35        2.45      0.49 o 
  -4   1   5        9.22        8.30      0.63 o 
  -3   1   5        2.31        1.19      0.33 o 
  -2   1   5       28.50       28.73      0.58 o 
  -1   1   5     1447.54     1564.72     12.32 o 
   0   1   5       70.49       70.77      0.85 o 
   1   1   5        9.43        5.74      0.47 o 
   2   1   5      123.82      123.99      1.73 o 
   3   1   5        9.28        7.96      0.67 o 
   4   1   5       22.15       23.19      1.00 o 
   5   1   5        0.00       -0.57      0.61 o 
   6   1   5       80.92       83.44      2.87 o 
  -7   2   5       25.18       31.72      3.60 o 
  -6   2   5       17.86       12.93      1.10 o 
  -5   2   5       13.83       14.28      0.81 o 
  -4   2   5      238.25      236.13      2.58 o 
  -3   2   5       48.07       46.88      0.87 o 
  -2   2   5       29.97       25.62      0.73 o 
  -1   2   5      150.80      159.86      2.02 o 
   0   2   5      178.54      183.29      3.80 o 
   1   2   5      854.32      896.56      6.82 o 
   2   2   5      278.39      287.89      2.84 o 
   3   2   5        0.08        0.40      0.67 o 
   4   2   5      121.55      127.17      2.56 o 
   5   2   5       78.33       86.69      2.31 o 
   6   2   5       22.06       22.84      1.69 o 
  -7   3   5        3.27        2.15      0.77 o 
  -6   3   5        5.65        5.05      0.83 o 
  -5   3   5        3.23        4.42      0.72 o 
  -4   3   5       92.96       93.92      1.60 o 
  -3   3   5      103.33       92.74      1.44 o 
  -2   3   5        8.18        6.12      0.52 o 
  -1   3   5        4.62        2.30      0.40 o 
   0   3   5       51.94       50.41      1.54 o 
   1   3   5        1.10        1.54      0.43 o 
   2   3   5        3.31        5.13      0.74 o 
   3   3   5        1.14        0.38      0.54 o 
   4   3   5        6.64        8.75      1.02 o 
   5   3   5       29.00       34.13      1.58 o 
   6   3   5        1.87        2.09      0.94 o 
  -7   4   5        3.47        2.38      0.85 o 
  -6   4   5       56.73       59.10      1.89 o 
  -5   4   5      105.99       96.77      2.75 o 
  -4   4   5       41.42       42.90      1.62 o 
  -3   4   5        3.08        4.53      0.59 o 
  -2   4   5       56.69       60.64      1.36 o 
  -1   4   5       10.07       12.25      1.91 o 
   0   4   5       62.57       55.95      1.34 o 
   1   4   5      316.21      312.14      4.11 o 
   2   4   5      281.86      279.76      5.98 o 
   3   4   5        0.40        0.41      0.74 o 
   4   4   5      195.84      176.78      6.69 o 
   5   4   5       25.89       27.25      1.95 o 
  -6   5   5        0.60       -0.19      0.80 o 
  -5   5   5        1.56        2.11      1.57 o 
  -4   5   5      100.12       92.69      3.47 o 
  -3   5   5       21.73       21.58      1.32 o 
  -2   5   5        7.18        7.06      0.71 o 
  -1   5   5       31.53       27.45      1.03 o 
   0   5   5       17.56       17.36      0.88 o 
   1   5   5       27.96       22.69      0.98 o 
   2   5   5        0.42        0.32      0.73 o 
   3   5   5       19.41       14.15      1.47 o 
   4   5   5        7.32        5.56      1.20 o 
   5   5   5        0.09        1.06      1.08 o 
  -6   6   5        6.22        4.33      1.59 o 
  -5   6   5       77.21       81.36      5.01 o 
  -4   6   5       15.68       17.54      2.35 o 
  -3   6   5        2.08        0.80      0.68 o 
  -2   6   5       48.98       51.51      3.70 o 
  -1   6   5       36.40       35.52      1.51 o 
   0   6   5       41.35       36.59      1.26 o 
   1   6   5       17.05       17.04      1.48 o 
   2   6   5        0.25        0.19      0.76 o 
   3   6   5       44.80       44.83      2.17 o 
   4   6   5       18.10       25.17      2.10 o 
   5   6   5        2.19        2.01      1.23 o 
  -5   7   5        1.11        2.59      1.41 o 
  -4   7   5        0.65       -0.14      0.85 o 
  -3   7   5       49.28       50.71      4.70 o 
  -2   7   5        0.09       -0.79      0.53 o 
  -1   7   5      131.83      135.19      2.48 o 
   0   7   5       49.89       43.05      1.87 o 
   1   7   5       19.22       18.64      1.66 o 
   2   7   5        4.46        1.63      1.19 o 
   3   7   5       16.37       14.53      1.70 o 
   4   7   5        5.40        1.70      1.13 o 
  -4   8   5       21.88       25.17      2.00 o 
  -3   8   5       16.93       16.77      1.61 o 
  -2   8   5       91.09       95.90      7.62 o 
  -1   8   5       44.95       38.74      2.57 o 
   0   8   5       16.91       18.69      1.62 o 
   1   8   5       33.21       24.30      1.82 o 
   2   8   5       17.85       17.92      1.81 o 
   3   8   5        3.12        1.23      1.18 o 
  -3   9   5        3.68        3.09      1.16 o 
  -2   9   5       16.72       21.27      2.06 o 
  -1   9   5        3.68        3.98      1.37 o 
   0   9   5       29.62       30.22      2.87 o 
   1   9   5        3.91        3.57      1.56 o 
   2   9   5       11.74        7.54      1.56 o 
  -7   0   6       77.31       91.71      4.15 o 
  -6   0   6      105.56       97.65      4.46 o 
  -5   0   6        0.80       -0.03      0.55 o 
  -4   0   6      527.41      520.15      6.03 o 
  -3   0   6     1105.96     1066.38     16.18 o 
  -2   0   6        3.47        0.98      0.43 o 
  -1   0   6     1176.91     1331.54      8.71 o 
   0   0   6      202.22      199.53      3.08 o 
   1   0   6      425.45      483.00      5.56 o 
   2   0   6       46.43       48.73      5.08 o 
   3   0   6      233.07      231.32      3.95 o 
   4   0   6        3.78        2.48      0.85 o 
   5   0   6        2.35        3.50      1.47 o 
   6   0   6      204.36      228.04      7.01 o 
  -7   1   6        0.17       -0.69      0.63 o 
  -6   1   6       32.63       29.13      1.11 o 
  -5   1   6       20.61       23.02      1.13 o 
  -4   1   6      214.66      220.88      2.55 o 
  -3   1   6      329.45      335.18      3.04 o 
  -2   1   6       93.06       96.37      1.16 o 
  -1   1   6      132.76      153.90      3.31 o 
   0   1   6      317.57      333.50      2.99 o 
   1   1   6       10.32       11.10      0.93 o 
   2   1   6       13.34       12.65      0.77 o 
   3   1   6       95.52      103.73      1.82 o 
   4   1   6        2.24        2.28      0.71 o 
   5   1   6        6.53        4.15      0.94 o 
   6   1   6       63.63       73.38      3.73 o 
  -7   2   6       10.50       12.38      2.18 o 
  -6   2   6        3.73        3.11      0.77 o 
  -5   2   6       34.87       38.40      1.96 o 
  -4   2   6       70.38       61.22      1.32 o 
  -3   2   6       23.96       30.94      0.91 o 
  -2   2   6        2.05        3.37      0.40 o 
  -1   2   6        0.50        0.39      0.26 o 
   0   2   6        2.14        4.84      0.80 o 
   1   2   6      547.00      545.49      4.35 o 
   2   2   6       91.77       84.59      1.55 o 
   3   2   6       43.32       48.01      1.30 o 
   4   2   6        0.32       -0.85      0.57 o 
   5   2   6      109.38      105.18      2.62 o 
  -7   3   6       39.05       46.22      1.82 o 
  -6   3   6      150.64      142.47      2.86 o 
  -5   3   6        0.35       -0.78      0.52 o 
  -4   3   6        1.84        2.55      0.51 o 
  -3   3   6       17.42       16.54      0.85 o 
  -2   3   6       27.98       29.35      0.95 o 
  -1   3   6       70.29       72.13      1.48 o 
   0   3   6       14.61       12.07      1.07 o 
   1   3   6      531.18      557.18      5.15 o 
   2   3   6       62.11       65.07      1.73 o 
   3   3   6       48.71       44.23      1.56 o 
   4   3   6       33.03       28.42      1.40 o 
   5   3   6       42.43       42.36      1.79 o 
  -7   4   6        4.17        4.70      1.00 o 
  -6   4   6      121.93      127.11      3.45 o 
  -5   4   6      124.53      120.64      3.13 o 
  -4   4   6        3.91        3.06      0.65 o 
  -3   4   6       25.80       26.35      1.41 o 
  -2   4   6      241.98      236.71      2.88 o 
  -1   4   6      309.21      322.61      5.65 o 
   0   4   6       27.65       23.88      1.18 o 
   1   4   6      359.18      354.60      4.28 o 
   2   4   6      273.46      271.37      7.21 o 
   3   4   6       26.91       23.27      1.55 o 
   4   4   6       24.31       22.33      1.85 o 
   5   4   6       23.06       20.37      1.97 o 
  -6   5   6       11.45        9.40      1.56 o 
  -5   5   6       13.15       12.86      1.57 o 
  -4   5   6       34.24       31.64      2.37 o 
  -3   5   6       46.09       42.56      1.37 o 
  -2   5   6       42.10       46.28      2.53 o 
  -1   5   6       25.88       25.11      1.07 o 
   0   5   6      299.67      329.45      7.73 o 
   1   5   6       49.51       46.38      2.47 o 
   2   5   6       17.74       14.00      1.91 o 
   3   5   6        0.23        0.47      0.81 o 
   4   5   6       23.00       16.18      3.01 o 
   5   5   6       20.77       20.77      3.01 o 
  -6   6   6        5.63        6.35      1.30 o 
  -5   6   6        0.02       -0.32      0.82 o 
  -4   6   6      140.40      139.92      6.33 o 
  -3   6   6      129.22      144.19      4.93 o 
  -2   6   6        0.05        0.41      0.69 o 
  -1   6   6      103.86      111.44      2.81 o 
   0   6   6      134.32      130.79      2.43 o 
   1   6   6        0.64       -0.54      0.66 o 
   2   6   6        0.38        0.85      0.86 o 
   3   6   6       46.96       43.16      2.20 o 
   4   6   6       13.51       11.93      1.93 o 
  -5   7   6        2.49        3.72      1.57 o 
  -4   7   6       68.44       59.80      2.36 o 
  -3   7   6      190.10      204.35      4.24 o 
  -2   7   6        6.28        7.60      1.55 o 
  -1   7   6       13.79       10.35      1.03 o 
   0   7   6        3.96        2.03      0.92 o 
   1   7   6        2.97        1.72      0.96 o 
   2   7   6        1.76       -0.56      0.84 o 
   3   7   6       15.71       18.66      1.97 o 
  -4   8   6       28.09       27.81      1.83 o 
  -3   8   6        0.10       -0.06      0.92 o 
  -2   8   6       18.25       16.78      1.68 o 
  -1   8   6       21.84       26.19      1.83 o 
   0   8   6       15.17       15.52      2.46 o 
   1   8   6       12.44       13.80      1.67 o 
   2   8   6        5.24        3.18      1.23 o 
  -2   9   6       33.39       33.87      3.59 o 
   0   9   6        0.36       -0.83      0.99 o 
  -7   1   7       18.83       19.25      1.39 o 
  -6   1   7        2.11        1.50      0.59 o 
  -5   1   7      411.11      417.81      4.06 o 
  -4   1   7        5.92       11.92      5.01 o 
  -3   1   7      171.76      167.66      2.09 o 
  -2   1   7        6.10        3.01      0.37 o 
  -1   1   7       77.08       68.22      1.28 o 
   0   1   7      270.84      286.70      2.91 o 
   1   1   7       96.84       98.59      1.68 o 
   2   1   7      182.58      184.08      2.46 o 
   3   1   7        5.50        6.30      1.14 o 
   4   1   7       68.30       68.90      2.04 o 
   5   1   7       11.27       11.71      2.07 o 
  -7   2   7        8.03        4.53      0.96 o 
  -6   2   7       19.34       25.39      1.45 o 
  -5   2   7      358.69      367.78      3.80 o 
  -4   2   7       53.65       48.60      1.38 o 
  -3   2   7      215.58      201.90      2.36 o 
  -2   2   7      178.28      186.43      2.07 o 
  -1   2   7      207.51      198.73      2.90 o 
   0   2   7      854.75      875.32      8.84 o 
   1   2   7       16.80       16.97      0.80 o 
   2   2   7      329.53      324.43      3.43 o 
   3   2   7        5.41        5.33      0.85 o 
   4   2   7       58.26       59.33      2.38 o 
   5   2   7        1.75        0.89      0.89 o 
  -7   3   7        0.03       -0.80      0.74 o 
  -6   3   7        3.62        5.34      1.25 o 
  -5   3   7        4.86        6.36      0.99 o 
  -4   3   7       83.51       79.61      1.69 o 
  -3   3   7       81.89       74.77      1.70 o 
  -2   3   7      159.80      159.84      2.38 o 
  -1   3   7       17.33       12.55      0.95 o 
   0   3   7       46.69       42.92      1.30 o 
   1   3   7       93.69       92.52      1.96 o 
   2   3   7        0.51       -0.23      0.44 o 
   3   3   7       10.33       11.19      1.11 o 
   4   3   7       58.57       61.09      2.05 o 
   5   3   7        8.92        6.36      1.15 o 
  -6   4   7        1.88        1.17      0.94 o 
  -5   4   7       44.52       41.63      1.95 o 
  -4   4   7       60.76       60.78      1.79 o 
  -3   4   7       50.84       50.42      1.50 o 
  -2   4   7      138.24      123.55      2.79 o 
  -1   4   7        0.12        0.33      0.45 o 
   0   4   7      180.11      177.21      8.36 o 
   1   4   7      128.67      127.39      2.36 o 
   2   4   7      206.32      207.22      4.16 o 
   3   4   7       12.51       12.26      1.52 o 
   4   4   7        8.18        6.64      1.34 o 
  -6   5   7        6.54        9.12      1.42 o 
  -5   5   7       86.53       80.60      6.15 o 
  -4   5   7        0.65       -0.79      0.70 o 
  -3   5   7      116.26      111.30      2.77 o 
  -2   5   7        3.62        2.54      0.80 o 
  -1   5   7        3.13        3.20      0.72 o 
   0   5   7       84.46       84.58      2.98 o 
   1   5   7       64.86       64.30      2.30 o 
   2   5   7       59.05       58.67      2.34 o 
   3   5   7       26.45       25.55      1.88 o 
   4   5   7       17.97       20.08      2.20 o 
  -5   6   7       26.96       25.66      2.12 o 
  -4   6   7        7.83        7.53      1.72 o 
  -3   6   7        3.01        3.75      1.01 o 
  -2   6   7       16.86       23.03      3.02 o 
  -1   6   7      358.14      385.18     17.24 o 
   0   6   7       86.15      102.77      5.92 o 
   1   6   7        0.71       -0.27      1.04 o 
   2   6   7        0.56        0.37      0.91 o 
   3   6   7       68.71       64.05      2.73 o 
  -4   7   7      135.10      148.11      5.48 o 
  -3   7   7       19.32       24.52      1.92 o 
  -2   7   7       18.15       16.95      2.15 o 
  -1   7   7       14.74       19.48      1.31 o 
   0   7   7       20.28       19.72      1.73 o 
   1   7   7        0.67       -0.54      0.86 o 
   2   7   7        0.53        1.02      1.05 o 
  -3   8   7       28.23       30.68      2.22 o 
  -2   8   7       78.76       82.28      3.92 o 
  -1   8   7        2.86        5.17      1.98 o 
   0   8   7       11.93       12.85      1.66 o 
   1   8   7       49.42       51.01      2.45 o 
  -7   0   8      286.84      314.80      5.55 o 
  -6   0   8       26.17       26.86      2.41 o 
  -5   0   8        0.30        0.90      0.79 o 
  -4   0   8      803.00      813.94      8.54 o 
  -3   0   8      443.99      428.15      6.17 o 
  -2   0   8       72.04       60.07      2.78 o 
  -1   0   8       46.28       47.61      1.64 o 
   0   0   8       62.20       65.67      1.99 o 
   1   0   8      321.34      317.08      4.76 o 
   2   0   8        5.32        6.70      1.30 o 
   3   0   8      116.98      117.42      3.07 o 
   4   0   8       79.52       78.14      2.92 o 
  -7   1   8        0.30       -0.88      0.74 o 
  -6   1   8        0.27       -0.39      0.54 o 
  -5   1   8      116.37      112.31      2.02 o 
  -4   1   8      180.97      184.54      2.46 o 
  -3   1   8        0.28        0.61      0.42 o 
  -2   1   8        4.15        5.42      1.78 o 
  -1   1   8        0.03        0.42      0.36 o 
   0   1   8        0.23       -0.25      0.37 o 
   1   1   8       64.07       57.42      1.39 o 
   2   1   8      445.18      435.11      4.27 o 
   3   1   8       29.47       24.05      1.11 o 
   4   1   8        9.74        9.30      1.13 o 
  -6   2   8        3.46        2.08      0.77 o 
  -5   2   8       15.49       17.28      1.06 o 
  -4   2   8        4.03        2.77      0.59 o 
  -3   2   8      396.97      394.50      3.70 o 
  -2   2   8        5.52        4.09      0.82 o 
  -1   2   8       43.65       36.25      1.22 o 
   0   2   8       32.26       31.59      1.19 o 
   1   2   8      109.57      100.75      2.62 o 
   2   2   8       16.33       17.20      1.46 o 
   3   2   8        1.29        0.82      0.68 o 
   4   2   8        7.97        8.13      1.14 o 
  -6   3   8        5.87        4.54      0.96 o 
  -5   3   8       26.69       25.57      1.14 o 
  -4   3   8       94.65       92.28      2.09 o 
  -3   3   8       29.20       30.36      1.21 o 
  -2   3   8      180.41      170.27      3.44 o 
  -1   3   8       16.07       14.67      0.99 o 
   0   3   8       15.56       13.29      2.18 o 
   1   3   8      253.57      256.81      6.31 o 
   2   3   8      196.80      205.26      7.84 o 
   3   3   8        8.86        9.99      1.16 o 
   4   3   8        6.74        6.60      1.08 o 
  -6   4   8        1.12       -0.15      0.87 o 
  -5   4   8        0.16       -0.57      0.77 o 
  -4   4   8       36.69       33.86      1.38 o 
  -3   4   8      190.82      187.40      2.93 o 
  -2   4   8      112.18      114.92      3.08 o 
  -1   4   8       17.12       16.58      1.38 o 
   0   4   8      536.87      561.70     28.36 o 
   1   4   8      161.30      168.96      4.37 o 
   2   4   8       33.98       36.84      2.75 o 
   3   4   8        0.53       -0.03      0.94 o 
   4   4   8        1.34       -0.41      1.01 o 
  -5   5   8       14.99       16.62      1.63 o 
  -4   5   8        0.06       -0.49      0.75 o 
  -3   5   8      208.23      218.90      3.33 o 
  -2   5   8       38.42       41.13      1.85 o 
  -1   5   8       11.65       13.49      2.73 o 
   0   5   8        0.67       -0.43      0.61 o 
   1   5   8       37.08       39.22      1.96 o 
   2   5   8       39.55       34.30      1.93 o 
   3   5   8       22.80       11.40      1.61 o 
  -5   6   8       10.26       10.62      1.49 o 
  -4   6   8      253.71      289.37      9.60 o 
  -3   6   8       34.90       36.78      2.74 o 
  -2   6   8        0.13        0.09      1.43 o 
  -1   6   8       41.50       41.90      4.38 o 
   0   6   8        3.67        4.66      1.18 o 
   1   6   8        4.45        4.09      1.62 o 
   2   6   8        9.31        8.89      2.69 o 
   3   6   8       54.54       59.50      2.76 o 
  -4   7   8       16.71       14.07      2.51 o 
  -3   7   8        7.91        9.62      1.47 o 
  -2   7   8       33.01       42.65      6.30 o 
  -1   7   8        0.25        1.26      1.64 o 
   0   7   8        3.21        4.20      1.68 o 
   1   7   8       29.22       34.98      2.13 o 
  -1   8   8       10.82       14.51      2.73 o 
  -6   1   9        7.69        6.54      0.90 o 
  -5   1   9       11.98       12.51      1.23 o 
  -4   1   9      260.98      266.32      4.78 o 
  -3   1   9        0.85        0.11      0.93 o 
  -2   1   9       31.86       29.98      2.66 o 
  -1   1   9       22.19       23.01      0.93 o 
   0   1   9        0.86        0.28      0.44 o 
   1   1   9        0.14       -0.42      0.46 o 
   2   1   9        0.12       -0.40      0.48 o 
   3   1   9      247.66      254.71      3.45 o 
   4   1   9        1.17        0.42      0.85 o 
  -6   2   9      150.31      158.56      4.88 o 
  -5   2   9        1.48        1.06      0.57 o 
  -4   2   9       11.96       14.51      1.42 o 
  -3   2   9       61.14       55.18      2.11 o 
  -2   2   9      373.87      347.95     11.21 o 
  -1   2   9       54.43       59.87      1.65 o 
   0   2   9       17.38       20.12      1.14 o 
   1   2   9      172.49      165.96      2.53 o 
   2   2   9       30.37       32.95      1.23 o 
   3   2   9        0.82        0.59      0.78 o 
   4   2   9       11.17       13.97      1.40 o 
  -6   3   9       10.89       11.90      1.24 o 
  -5   3   9        1.56        0.31      0.69 o 
  -4   3   9        0.44        0.30      0.98 o 
  -3   3   9       34.96       33.20      1.72 o 
  -2   3   9       57.92       52.54      4.66 o 
  -1   3   9        4.19        3.54      0.88 o 
   0   3   9       37.13       34.51      1.65 o 
   1   3   9        9.91       11.97      1.15 o 
   2   3   9       49.27       56.11      4.84 o 
   3   3   9       16.44       12.79      1.31 o 
  -5   4   9        0.00       -0.94      1.13 o 
  -4   4   9       14.34       11.13      1.38 o 
  -3   4   9       25.29       22.58      1.59 o 
  -2   4   9      169.68      168.33      7.34 o 
  -1   4   9       34.19       35.10      2.88 o 
   0   4   9       36.29       39.90      2.21 o 
   1   4   9        7.48        7.99      1.30 o 
   2   4   9        6.68        6.41      1.26 o 
   3   4   9        1.74        0.79      1.21 o 
  -5   5   9        5.85        8.19      1.55 o 
  -4   5   9       83.38       90.67      4.31 o 
  -3   5   9        0.17       -0.98      0.67 o 
  -2   5   9       64.59       69.10      2.45 o 
  -1   5   9       43.88       55.07      9.29 o 
   0   5   9        6.09        6.54      1.15 o 
   1   5   9       14.44       18.78      5.31 o 
   2   5   9        6.45        7.13      1.38 o 
  -4   6   9        8.77        7.81      2.09 o 
  -3   6   9        1.22        1.35      1.40 o 
  -2   6   9       28.05       33.80     10.53 o 
  -1   6   9      128.60      162.08     36.99 o 
   0   6   9        4.26        5.98      1.38 o 
   1   6   9       20.50       18.87      3.33 o 
  -2   7   9        9.58       15.68      3.48 o 
  -1   7   9       15.33       20.21      3.17 o 
   0   7   9        0.18        1.46      1.94 o 
  -6   0  10       45.66       39.19      3.03 o 
  -5   0  10      121.74      131.21      5.08 o 
  -4   0  10        0.01        0.36      1.09 o 
  -3   0  10      161.92      169.92      5.43 o 
  -2   0  10      126.23      120.35      4.47 o 
  -1   0  10       77.30       50.69      1.94 o 
   0   0  10       88.03       92.12      2.69 o 
   1   0  10       22.60       19.60      1.49 o 
   2   0  10      151.62      155.88      3.78 o 
   3   0  10        0.91        0.89      1.64 o 
  -5   1  10        1.44        0.38      0.89 o 
  -4   1  10        0.74        1.56      0.87 o 
  -3   1  10        0.28       -0.54      0.72 o 
  -2   1  10        2.33        2.59      0.89 o 
  -1   1  10       18.26       17.78      2.59 o 
   0   1  10       51.20       49.01      1.41 o 
   1   1  10       26.30       23.78      1.12 o 
   2   1  10        1.28        0.91      0.61 o 
   3   1  10        0.00       -0.15      0.83 o 
  -5   2  10        0.03       -0.33      0.89 o 
  -4   2  10        1.34        1.12      0.85 o 
  -3   2  10        1.21        0.93      0.77 o 
  -2   2  10        9.25        6.25      1.20 o 
  -1   2  10        0.29        0.36      0.77 o 
   0   2  10        5.85        4.26      0.79 o 
   1   2  10       76.24       77.03      1.84 o 
   2   2  10        3.85        2.06      0.70 o 
   3   2  10        0.13        0.09      0.80 o 
  -5   3  10        4.56        2.64      1.23 o 
  -4   3  10       99.02      104.46      3.10 o 
  -3   3  10      258.34      262.12      4.92 o 
  -2   3  10       34.45       31.65      1.79 o 
  -1   3  10       18.25       17.45      3.24 o 
   0   3  10        5.16        4.10      1.27 o 
   1   3  10        6.64        7.43      1.15 o 
   2   3  10       52.35       57.64      2.77 o 
  -4   4  10       26.06       28.06      1.91 o 
  -3   4  10        2.37        0.69      1.76 o 
  -2   4  10       17.61       18.63      3.30 o 
  -1   4  10       52.96       49.57      2.81 o 
   0   4  10       73.29       86.03      6.77 o 
   1   4  10        2.31        2.42      1.49 o 
   2   4  10        4.19        6.03      1.40 o 
  -4   5  10       54.22       52.84      3.53 o 
  -3   5  10        0.39       -0.67      0.90 o 
  -2   5  10       57.77       55.24      2.37 o 
  -1   5  10        0.15       -0.99      1.34 o 
   0   5  10       22.84       30.43      3.67 o 
   1   5  10       35.23       40.48      2.91 o 
  -2   6  10        2.36        5.01      3.52 o 
  -1   6  10        1.60        1.46      1.16 o 
   0   6  10        3.15       10.25      2.87 o 
  -5   1  11       32.46       34.48      2.06 o 
  -4   1  11       45.18       44.89      2.38 o 
  -3   1  11       15.53       14.38      2.07 o 
  -2   1  11        9.40        7.06      1.86 o 
  -1   1  11       20.66       17.10      1.59 o 
   0   1  11        6.41        6.55      0.83 o 
   1   1  11        0.86       -0.52      0.59 o 
   2   1  11        0.03       -0.47      0.65 o 
  -4   2  11       20.50       20.05      2.38 o 
  -3   2  11       22.03       20.31      1.77 o 
  -2   2  11       49.14       58.65      2.41 o 
  -1   2  11       20.90       18.95      1.70 o 
   0   2  11        0.19        0.67      0.75 o 
   1   2  11       62.72       69.11      2.12 o 
  -4   3  11        0.03       -0.96      0.85 o 
  -3   3  11        4.72        5.73      1.26 o 
  -2   3  11        2.56        2.09      1.09 o 
  -1   3  11        3.48        3.05      1.01 o 
   0   3  11        5.40        6.61      1.22 o 
   1   3  11        0.25       -0.24      0.73 o 
  -3   4  11        4.61        3.50      1.20 o 
  -2   4  11        3.81        4.90      1.16 o 
  -1   4  11        1.09        1.43      1.41 o 
   0   4  11       50.12       60.83      9.76 o 
  -3   0  12       24.10       30.12      2.78 o 
  -2   0  12       42.14       37.41      2.82 o 
  -1   0  12       30.88       30.78      2.60 o 
   0   0  12        1.70        2.36      1.53 o 
  -3   1  12       34.60       33.00      1.98 o 
  -2   1  12       23.43       21.50      3.87 o 
  -1   1  12        0.29        0.06      0.85 o 
   0   1  12        0.02       -0.80      0.66 o 
  -2   2  12       11.97       10.32      1.65 o 
  -1   2  12       18.39       24.11      2.00 o 
                                                 
